# Supplementary material for: A multifunctional soft robot for cardiac interventions
Source: Sci Adv. 2023 Oct 25;9(43):eadi5559. doi: 10.1126/sciadv.adi5559 (PMC10599628; doi:10.1126/sciadv.adi5559)
Supplement: Supplementary file 2 — Movies S1 to S9 [file sciadv.adi5559_movies_s1_to_s9.zip]

Archive with 9 entries (9 files):
- adi5559_Movie_S1.mp4
- adi5559_Movie_S2.mp4
- adi5559_Movie_S3.mp4
- adi5559_Movie_S4.mp4
- adi5559_Movie_S5.mp4
- adi5559_Movie_S6.mp4
- adi5559_Movie_S7.mp4
- adi5559_Movie_S8.mp4
- adi5559_Movie_S9.mp4
